# Supplementary material for: Distribution and regulation of gonadotropin-releasing hormone, kisspeptin, RF-amide related peptide-3, and dynorphin in the bovine hypothalamus
Source: PeerJ. 2016 Mar 21;4:e1833. doi: 10.7717/peerj.1833 (PMC4806599; doi:10.7717/peerj.1833)
Supplement: Supplemental Information 1 — Each tab is labeled with fig for which data was used. [file peerj-04-1833-s001.xlsx]

## Sheet: Hormone Levels-Fig 1
	DIESTRUS	HARVEST DATE	Estradiol	P4			PERIESTRUS	HARVEST DATE	Estradiol	P4
	204	1/8/2013	5.1	3.84			203	1/8/2013	6.9	0.2
	205	1/8/2013	6.5	4.05			215	1/8/2013	4.3	0.11
	226	1/8/2013	4.5	4.05			223	1/8/2013	8.8	0.24
	DIESTRUS						PERIESTRUS
	Averages	SEM	N				Averages	SEM	N
Estradiol (pg/ml)	5.36667	0.592546	3			Estradiol (pg/ml)	6.66667	1.30427	3
P4 (ng/ml)	3.98	0.07	3			P4 (ng/ml)	0.183333	0.0384419	3

## Sheet: GnRH-Fig 2
	DIESTRUS	HARVEST DATE	# GnRH-ir	Pixel Area	Intensity ADU		PERIESTRUS	HARVEST DATE	# GnRH-ir	Pixel Area	Intensity ADU
	204	1/8/2013	89	830566	56		203	1/8/2013	77	695399	28
	205	1/8/2013	95	708184	26		215	1/8/2013	92	430777	33
	226	1/8/2013	66	935089	66		223	1/8/2013	56	497186	22
	DIESTRUS						PERIESTRUS
	Averages	SEM	N				Averages	SEM	N
Number of GnRH-ir	83.3333	8.83805	3			Number of GnRH-ir	75	10.4403	3
Pixel Area GnRH-ir	824613	65569.6	3			Pixel Area GnRH-ir	541121	79485.5	3
Intensity ADU	49.3333	12.0185	3			Intensity ADU	27.6667	3.1798	3

## Sheet: Kisspeptin-Fig 3
	DIESTRUS	HARVEST DATE	Kiss-ir Mean	Kiss-ir Total			PERIESTRUS	HARVEST DATE	Kiss-ir Mean	Kiss-ir Total
	204	1/8/2013	14.75	59			203	1/8/2013	66.25	265
	205	1/8/2013	9.75	39			215	1/8/2013	36.5	146
	226	1/8/2013	12.75	51			223	1/8/2013	34.5	138
	DIESTRUS						PERIESTRUS
	Averages	SEM	N				Averages	SEM	N
Kiss-ir Mean	12.4167	1.45297	3			Kiss-ir Mean	45.75	10.2662	3
Kiss-ir Total	49.6667	5.81187	3			Kiss-ir Total	183	41.065	3

## Sheet: Dynorphin-Fig 4
	DIESTRUS	HARVEST DATE	DYN-ARC	DYN-DMN	DYN-PVN		PERIESTRUS	HARVEST DATE	DYN-ARC	DYN-DMN	DYN-PVN
	204	1/8/2013	32	82	110		203	1/8/2013	12	56	59
	205	1/8/2013	42	72	122		215	1/8/2013	8	86	103
	226	1/8/2013	40	65	88		223	1/8/2013	15	69	111
	DIESTRUS						PERIESTRUS
	Averages	SEM	N				Averages	SEM	N
DYN-ARC	38	3.05505	3			DYN-ARC	11.6667	2.02759	3
DYN-DMN	73	4.93288	3			DYN-DMN	70.3333	8.68588	3
DYN-PVN	106.667	9.95546	3			DYN-PVN	91	16.1658	3

## Sheet: RFRP-Fig 5
	DIESTRUS	HARVEST DATE	RFRP-ir Mean	RFRP-ir Total			PERIESTRUS	HARVEST DATE	RFRP-ir Mean	RFRP-ir Total
	204	1/8/2013	89	267			203	1/8/2013	99	299
	205	1/8/2013	66	188			215	1/8/2013	59	166
	226	1/8/2013	98	301			223	1/8/2013	56	162
	DIESTRUS						PERIESTRUS
	Averages	SEM	N				Averages	SEM	N
RFRP-ir Mean	84.3333	9.52774	3			RFRP-ir Mean	71.3333	13.8604	3
RFRP-ir Total	252	33.4714	3			RFRP-ir Total	209	45.0148	3

## Sheet: Connectivity-Fig 6
	DIESTRUS	HARVEST DATE	Kiss-GnRH	RFRP-GnRH			PERIESTRUS	HARVEST DATE	Kiss-GnRH	RFRP-GnRH
	204	1/8/2013	66.8	35.26			203	1/8/2013	65.23	27.16
	205	1/8/2013	50.26	36			215	1/8/2013	39.26	44.26
	226	1/8/2013	28	20.16			223	1/8/2013	52.26	34.26
	DIESTRUS						PERIESTRUS
	Averages	SEM	N				Averages	SEM	N
Kiss-GnRH	48.3533	11.2411	3			Kiss-GnRH	52.25	7.49689	3
RFRP-GnRH	30.4733	5.16109	3			RFRP-GnRH	35.2267	4.95995	3
